# Supplementary material for: OLIDIAG Study: Extra Virgin Olive Oil Supplementation in the Diet of Women with Gestational Diabetes Mellitus—A Randomized Clinical Trial
Source: Nutrients. 2026 Mar 31;18(7):1120. doi: 10.3390/nu18071120 (PMC13074905; doi:10.3390/nu18071120)
Supplement: Supplementary file 1 [file nutrients-18-01120-s001.zip]

Archive with 1 entries (1 files):
- nutrients-4173365-supplementary.pdf
